# Supplementary material for: Facile Synthesis of Monodispersed Titanium Nitride Quantum Dots for Harmonic Mode-Locking Generation in an Ultrafast Fiber Laser
Source: Nanomaterials (Basel). 2022 Jul 1;12(13):2280. doi: 10.3390/nano12132280 (PMC9268693; doi:10.3390/nano12132280)
Supplement: Supplementary file 1 [file nanomaterials-12-02280-s001.zip]

Archive with 1 entries (1 files):
- nanomaterials-1774032-supplementary.pdf
